# Supplementary material for: Biophysical and Biochemical Comparison of Extracellular Vesicles Produced by Infective and Non-Infective Stages of Trypanosoma cruzi
Source: Int J Mol Sci. 2021 May 13;22(10):5183. doi: 10.3390/ijms22105183 (PMC8153575; doi:10.3390/ijms22105183)
Supplement: Supplementary file 1 [file ijms-22-05183-s001.zip]

Archive with 1 entries (1 files):
- ijms-1203006-supplementary.pdf
